# Supplementary material for: Investigating the effect of butanol isomers on combustion and emissions in port injection dual fuel diesel engines: an experimental study
Source: PLoS One. 2025 Jun 18;20(6):e0326197. doi: 10.1371/journal.pone.0326197 (PMC12176238; doi:10.1371/journal.pone.0326197)
Supplement: S1 — (XLSX) [file pone.0326197.s001.xlsx]

## Sheet: Combustion Pressure_HRR_Temp
In-cylinder pressure (bar)-Rp=0.30								Rate of heat release (J/deg) -Rp=0.30								Mean in-cylinder temperature (K)
CA (degree)	Diesel	nbutanol	isobutanol	secbutanol	tertbutanol			CA (degree)	Diesel	nbutanol	isobutanol	secbutanol	tertbutanol			CA (degree)	Diesel	nbutanol	isobutanol	secbutanol	tertbutanol
310	6.28629	6.18564	6.16471	6.15507	6.14251			310	0.89186	1.14913	0.39722	0.47176	1.10041			310	929.96	922.602	935.567	894.831	905.365
311	6.54833	6.45066	6.40834	6.39304	6.40493			311	0.72957	0.61679	0.47726	0.38085	0.75831			311	941.116	934.745	944.888	902.965	917.152
312	6.82016	6.71578	6.66829	6.66161	6.67233			312	0.59856	0.62845	0.93629	0.96621	0.15488			312	951.85	945.017	954.716	913.63	927.821
313	7.10408	6.99648	6.95554	6.94642	6.9378			313	1.07269	0.56567	0.66361	1.01847	0.46491			313	962.279	955.534	966.565	924.7	936.359
314	7.41785	7.291	7.25137	7.23152	7.22756			314	0.64259	0.41102	0.59148	0.47816	0.62739			314	974.745	966.015	977.55	933.871	946.284
315	7.73663	7.59805	7.56198	7.53504	7.53862			315	0.38534	0.66554	0.42434	0.47754	0.86916			315	985.777	976.101	988.463	943.509	957.042
316	8.0661	7.93061	7.88537	7.86484	7.87557			316	0.56995	0.63087	0.71053	0.09398	0.56326			316	996.035	987.388	998.934	954.402	968.939
317	8.42061	8.28151	8.23698	8.22453	8.22189			317	0.58627	0.58986	1.00926	0.2266	0.64752			317	1007.22	998.76	1010.75	966.763	979.888
318	8.79645	8.6517	8.61898	8.5872	8.59217			318	0.59112	0.32827	0.33587	0.76488	0.87878			318	1018.69	1010.2	1023.97	977.306	991.375
319	9.19475	9.03477	9.00053	8.97329	8.99161			319	0.95736	0.47713	-0.04185	0.66098	0.38238			319	1030.4	1020.85	1034.78	988.206	1003.98
320	9.62987	9.44615	9.39183	9.38435	9.39783			320	0.67883	0.66115	0.40587	0.51813	0.54961			320	1043.75	1032.31	1044.34	999.618	1014.91
321	10.0806	9.88851	9.82255	9.80888	9.83442			321	0.2377	0.45895	0.52887	0.36041	0.19251			321	1056.28	1044.7	1055.88	1010.05	1026.72
322	10.5424	10.3501	10.2836	10.2678	10.2835			322	0.40093	0.15012	0.25418	0.56609	0.18769			322	1067.38	1056.56	1068.13	1021.62	1037.39
323	11.0382	10.8273	10.7617	10.7482	10.7599			323	0.37848	0.34219	0.61341	0.52039	0.54865			323	1079.32	1067.47	1079.55	1032.83	1048.28
324	11.563	11.3415	11.2836	11.2561	11.2793			324	0.43331	0.65488	0.68717	0.57049	0.0707			324	1091.42	1079.34	1092.6	1044.11	1060.76
325	12.122	11.8994	11.8397	11.7957	11.8101			325	0.22018	-0.01905	-0.27003	-0.05774	-0.03875			325	1103.97	1092.65	1106.19	1055.72	1071.68
326	12.7054	12.462	12.3884	12.3618	12.3685			326	0.37602	-0.24553	-0.13615	0.00371	-0.0035			326	1115.96	1103.64	1116.32	1067.03	1082.4
327	13.3316	13.0488	12.9767	12.9593	12.9616			327	0.18599	0.15402	0.13549	0.32773	0.07906			327	1128.77	1113.98	1127.18	1078.32	1093.48
328	13.9859	13.6889	13.6118	13.5794	13.5946			328	-0.12622	0.27444	-0.29263	-0.21344	0.04816			328	1141.1	1126.07	1139.32	1088.8	1105.1
329	14.6653	14.373	14.2646	14.242	14.2633			329	-0.01882	0.0002915	0.08454	-0.2103	-0.37998			329	1152.49	1138.84	1150.04	1099.89	1116.83
330	15.3897	15.0841	14.9749	14.9375	14.9506			330	-0.15797	-0.4224	-0.03004	0.09319	-0.38179			330	1164.5	1150.8	1162.42	1110.78	1127.16
331	16.1497	15.8152	15.7202	15.6614	15.6778			331	-0.39737	-0.58296	-0.6922	-0.24919	-0.21657			331	1176.19	1161.37	1174.58	1120.94	1137.68
332	16.9403	16.5797	16.4736	16.4362	16.4556			332	-0.40145	-0.61194	-0.53344	-0.72732	-0.47772			332	1187.2	1171.52	1184.39	1131.97	1149.01
333	17.7758	17.3852	17.2783	17.2368	17.2625			333	-0.34595	-0.68821	-0.44086	-0.91086	-0.88769			333	1198.37	1181.74	1195	1142	1159.55
334	18.6602	18.2305	18.132	18.0718	18.0904			334	-0.66938	-0.87279	-0.93724	-0.74773	-0.85055			334	1209.93	1191.84	1206.12	1151.55	1168.72
335	19.5731	19.1096	19.0017	18.9513	18.9644			335	-1.05826	-1.03106	-1.25276	-0.75947	-1.11581			335	1220.43	1201.38	1215.5	1161.26	1178.17
336	20.5086	20.0239	19.8964	19.8433	19.866			336	-1.24129	-1.15989	-1.38212	-1.25481	-1.44002			336	1229.61	1210.45	1223.78	1169.19	1186.74
337	21.4785	20.9742	20.8256	20.7644	20.7907			337	-1.30401	-1.39206	-1.34252	-1.52632	-1.3563			337	1238.21	1219.13	1231.67	1176.38	1194.2
338	22.4882	21.9527	21.7999	21.7398	21.7628			338	-1.66997	-1.86106	-1.55934	-1.63623	-1.49255			338	1246.63	1226.99	1239.75	1184.33	1202.02
339	23.5157	22.9397	22.7999	22.7291	22.7665			339	-2.05557	-1.9218	-2.00856	-1.80697	-1.91723			339	1253.72	1233.13	1247.04	1190.87	1209.35
340	24.5547	23.9603	23.8065	23.7362	23.7783			340	-2.31804	-1.8837	-2.00027	-2.35716	-2.26415			340	1259.37	1239.01	1252.6	1196.35	1215.1
341	25.6088	25.0172	24.8473	24.774	24.798			341	-2.39111	-2.45377	-2.28181	-2.67158	-2.6424			341	1263.97	1244.97	1258.13	1201.65	1219.5
342	26.6863	26.0604	25.8953	25.805	25.8159			342	-2.66816	-2.73554	-2.78367	-2.52614	-2.67196			342	1268.18	1248.68	1262.47	1205.14	1222.37
343	27.7648	27.1036	26.9262	26.8417	26.8528			343	-3.03028	-2.87412	-2.94385	-2.76881	-2.77925			343	1271.2	1251.17	1264.73	1207.7	1224.95
344	28.8286	28.1492	27.9577	27.8845	27.8944			344	-3.31359	-3.05669	-3.08637	-3.07306	-2.99722			344	1272.63	1252.9	1266.14	1209.7	1226.91
345	29.8732	29.185	28.9819	28.9063	28.9239			345	-3.55906	-3.49306	-3.48749	-3.50728	-3.31296			345	1272.71	1253.65	1266.7	1210.25	1227.76
346	30.8903	30.1765	29.9651	29.8859	29.9199			346	-4.13863	-4.10389	-3.87735	-4.1642	-3.88836			346	1271.51	1252.4	1265.37	1208.94	1227.08
347	31.8348	31.0938	30.8946	30.8028	30.846			347	-4.82359	-4.31462	-4.23436	-4.45462	-4.15802			347	1267.71	1248.42	1262.1	1205.42	1223.84
348	32.6802	31.9575	31.7578	31.6629	31.714			348	-4.8971	-4.61141	-4.7023	-4.69283	-4.5066			348	1260.82	1243.11	1256.95	1200.47	1219.07
349	33.467	32.7435	32.5273	32.4545	32.5004			349	-5.04842	-4.85781	-4.77471	-4.93641	-4.80465			349	1253.04	1236.08	1249.39	1194.14	1212.41
350	34.1718	33.4413	33.2263	33.1434	33.1939			350	-4.95869	-4.78345	-4.82592	-4.74027	-4.79766			350	1243.98	1227.43	1240.86	1185.71	1203.97
351	34.8054	34.0676	33.841	33.7514	33.8097			351	-4.45963	-4.50904	-4.68936	-4.52533	-4.66815			351	1234.47	1218.29	1231.36	1176.42	1194.79
352	35.3969	34.6307	34.3784	34.3013	34.3467			352	-4.09326	-4.04697	-4.09511	-4.24486	-4.28703			352	1225.98	1209.35	1221.53	1167.52	1185.28
353	35.9218	35.1392	34.875	34.781	34.8203			353	-3.48572	-3.44392	-3.49782	-3.45984	-3.84795			353	1217.95	1201.26	1213.08	1158.92	1176.3
354	36.3963	35.599	35.3227	35.2165	35.226			354	-3.10255	-3.08687	-3.13622	-2.94646	-3.73497			354	1211.25	1194.5	1205.96	1151.76	1168.05
355	36.8287	36.0095	35.7242	35.6197	35.5686			355	-2.34403	-2.45238	-2.46781	-2.22323	-2.85043			355	1206.41	1189.32	1200.53	1146.66	1160.9
356	37.2811	36.3973	36.0759	35.9579	35.847			356	-0.38382	-1.15264	-1.67951	-1.98651	-2.50437			356	1205.64	1186.79	1196.88	1142.79	1155.06
357	38.2732	37.0275	36.5895	36.3684	36.0811			357	9.35311	4.10563	2.71232	1.27352	-1.18057			357	1225.66	1195.59	1202.12	1144.6	1151.32
358	41.5986	39.2449	38.3577	37.6573	36.5791			358	41.9848	28.3121	22.1405	15.315	4.44856			358	1323.34	1258.83	1251.91	1177.38	1159.57
359	47.2442	44.5811	43.0197	41.4198	38.5163			359	52.4765	60.3566	54.9482	45.7926	25.6688			359	1498.14	1425.35	1399.49	1290.76	1216.95
360	52.0491	51.3937	50.1655	48.0422	42.8528			360	31.895	58.5518	69.6088	68.2278	48.3067			360	1650.64	1643.36	1632.15	1497.32	1354.08
361	54.5739	55.9105	55.2908	53.7349	48.9577			361	17.2177	25.8951	25.285	35.3319	61.0173			361	1736.44	1793.69	1804.83	1680.3	1552.27
362	55.4363	57.4219	57.176	56.3411	53.6265			362	6.64397	10.1294	17.5962	19.8073	29.2418			362	1775.43	1854.24	1878.64	1773.35	1711.38
363	55.3148	57.0996	57.2537	56.8241	55.5045			363	3.6312	-3.14947	-3.27631	1.7121	17.1877			363	1788.86	1861.76	1899.43	1805.92	1788.59
364	54.9515	56.4292	56.3654	56.3276	55.4494			364	6.26421	7.88102	3.91422	6.1606	-1.64396			364	1800.1	1863.79	1894.19	1813.32	1809.7
365	54.4716	56.3081	56.1023	56.0617	54.5976			365	5.30588	11.2009	12.4947	7.34405	6.38152			365	1812.8	1889.48	1915.52	1833.57	1810.39
366	53.7131	55.7165	55.6364	55.3523	54.2921			366	4.59533	2.754	3.84527	4.85265	12.4436			366	1821.15	1904.64	1935.18	1844.27	1834.21
367	52.969	54.8342	54.8275	54.2646	53.6152			367	9.01691	9.23161	9.57948	8.82917	2.6532			367	1834.63	1914.92	1948.18	1847	1850.12
368	52.1308	53.8943	53.9648	53.3768	52.6493			368	5.81041	4.68115	5.9466	5.03502	10.0984			368	1848.94	1927.24	1963.53	1860.49	1860.61
369	50.9216	52.4676	52.5955	52.2845	51.7636			369	4.2123	1.96486	1.94116	5.34869	7.0347			369	1853.64	1925.63	1964.08	1870.4	1877.48
370	49.638	51.1349	51.3161	51.1516	50.379			370	6.50211	8.93671	6.50211	7.94137	7.94137			370	1858.47	1930.38	1971.13	1882.16	1879.22
371	48.099	49.8089	50.0791	50.0174	48.9871			371	4.26365	3.91963	3.98062	4.14184	4.75573			371	1855.49	1937.42	1982.02	1896.36	1883.1
372	46.4248	48.0651	48.335	48.2279	47.7068			372	5.13158	3.91049	4.14856	4.97945	4.42898			372	1848.63	1929.64	1974.4	1887.05	1892.79
373	45.0059	46.27	46.5223	46.1962	46.1083			373	5.09628	4.25693	4.48928	5.1808	4.40843			373	1852.58	1920.23	1964.48	1868.59	1890.91
374	43.5161	44.5495	44.7918	44.5144	44.4289			374	4.5313	4.43905	4.36339	4.76474	4.69238			374	1853.9	1913.58	1957.61	1863.74	1885.91
375	41.782	42.7651	42.8743	42.8693	42.8291			375	4.66077	4.38712	4.34052	4.81857	4.62333			375	1844.34	1903.34	1941.49	1859.71	1883.78
376	40.1602	41.1617	41.166	41.2524	41.1101			376	5.05655	4.56001	4.94676	5.04422	4.27132			376	1838.77	1900.22	1933.66	1856.15	1875.24
377	38.771	39.8188	39.8732	39.808	39.3844			377	4.83296	3.96621	4.52304	4.5661	4.41387			377	1842.57	1908.03	1944.1	1859.19	1864.8
378	37.3595	38.3634	38.517	38.3775	37.9098			378	4.21779	3.12221	3.46798	4.02998	4.49409			378	1844	1909.13	1950.36	1861.55	1864.41
379	35.9978	36.7911	37.0665	36.8106	36.5565			379	3.93093	2.92706	3.14097	3.88587	3.79143			379	1846.39	1902.54	1950.38	1855.3	1868.18
380	34.6547	35.273	35.5883	35.2832	35.1942			380	3.44534	2.78774	2.55759	3.35371	3.24772			380	1847.65	1896.12	1946.5	1848.71	1869.62
381	33.1977	33.8377	34.0558	33.9617	33.8301			381	3.35729	2.95606	2.83582	3.13059	2.79544			381	1840.31	1891.36	1936.77	1850.3	1868.62
382	31.7998	32.4188	32.5586	32.5904	32.4578			382	3.50669	2.6222	2.99316	3.23969	2.8251			382	1833.32	1884.36	1925.57	1846.37	1864.4
383	30.5117	31.0031	31.1507	31.1722	31.0491			383	3.15291	2.69405	2.98222	3.2211	2.7905			383	1829.42	1874.19	1916.08	1836.72	1854.78
384	29.2679	29.6499	29.8521	29.8055	29.6527			384	3.06458	2.67708	2.71425	3.20937	2.85557			384	1825.04	1864.06	1909.64	1826.38	1842.22
385	28.0123	28.3155	28.5388	28.4528	28.3903			385	3.03243	2.54754	2.52332	3.20439	2.80768			385	1816.34	1851.16	1898.37	1813.05	1834.24
386	26.7715	27.035	27.2524	27.1765	27.1686			386	3.3675	2.65769	2.70036	3.17629	2.56865			386	1804.92	1837.71	1884.9	1800.57	1824.97
387	25.6367	25.8543	26.0435	26.019	25.9446			387	3.20766	2.5394	2.464	3.10478	2.78939			387	1796.74	1826.93	1872.44	1792.05	1811.64
388	24.5842	24.8066	24.9601	24.9543	24.8034			388	3.07658	2.52971	2.64207	2.96462	2.73035			388	1790.62	1821.78	1865.12	1786.18	1799.94
389	23.59	23.8004	23.9954	23.9264	23.7961			389	3.06857	2.17099	2.21031	2.6361	2.75832			389	1785.1	1815.84	1862.8	1779.28	1794.18
390	22.604	22.7985	23.0087	22.9457	22.8758			390	3.00347	2.08552	1.82348	2.66155	2.24186			390	1776.43	1806.55	1855.06	1772.19	1791.29
391	21.6655	21.8651	22.0199	21.9886	21.9407			391	2.88342	1.87106	1.87314	2.76564	2.0789			391	1767.76	1798.76	1843.14	1763.09	1783.65
392	20.8242	20.9474	21.0889	21.072	21.0162			392	2.69429	1.89049	1.98752	2.50775	1.94543			392	1763.34	1788.33	1831.93	1753.48	1773.04
393	20.0442	20.0657	20.2241	20.2146	20.1436			393	2.41089	2.06428	1.91421	2.30274	2.11525			393	1760.69	1777.06	1822.42	1744.93	1762.92
394	19.2538	19.2264	19.3739	19.3578	19.3439			394	1.95187	1.89684	1.6708	2.09999	1.81409			394	1753.57	1765.52	1810.16	1732.57	1755.4
395	18.4675	18.4402	18.5775	18.5602	18.5692			395	2.2281	1.83116	1.68598	2.02628	1.6535			395	1743.23	1755.05	1799.03	1721.75	1746.41
396	17.7649	17.7184	17.8468	17.8329	17.8221			396	2.17234	1.74715	1.55578	2.09084	1.70202			396	1737.21	1746.93	1790.34	1713.7	1736.41
397	17.1134	17.0153	17.1238	17.1203	17.1096			397	1.87144	1.73921	1.53024	2.11347	1.56984			397	1732.79	1737.03	1778.67	1703.5	1726.02
398	16.4494	16.3356	16.4516	16.4303	16.4352			398	1.67534	1.49984	1.51253	1.71984	1.6645			398	1723.67	1725.89	1768.58	1691.95	1715.94
399	15.802	15.7177	15.8409	15.8062	15.8017			399	1.88297	1.453	1.28534	1.51075	1.34508			399	1712.86	1717.82	1761.55	1683.76	1706.56
400	15.2053	15.1562	15.2513	15.244	15.2144			400	1.6812	1.29908	1.04889	1.54787	1.28255			400	1704.06	1712.62	1753.47	1678.93	1698.9
401	14.6212	14.5923	14.6616	14.6762	14.641			401	1.64206	1.08152	1.15058	1.63689	1.22377			401	1693.28	1703.9	1741.92	1670.32	1689.38
402	14.0942	14.025	14.0889	14.1009	14.0776			402	1.64125	0.93816	1.11065	1.47367	1.39642			402	1686	1691.48	1728.91	1657.57	1677.82
403	13.6139	13.5037	13.5662	13.5763	13.5708			403	1.17883	1.03761	1.05904	1.34646	1.18964			403	1681.18	1681.34	1718.67	1647.6	1669.75
404	13.1257	13.0327	13.0835	13.0909	13.0835			404	0.92795	0.91868	0.96303	1.08347	0.99711			404	1672.49	1674.38	1710.29	1639.25	1661.04
405	12.6581	12.5545	12.6137	12.619	12.6213			405	1.15602	0.78214	0.58966	1.06909	0.91489			405	1663.44	1663.4	1700.51	1629.66	1652.57
406	12.2311	12.0852	12.1565	12.1642	12.1641			406	0.97405	0.90709	0.82049	0.98544	0.6719			406	1656.89	1650.6	1689.37	1619.32	1641.73
407	11.8118	11.669	11.7205	11.7344	11.7171			407	0.86736	1.17597	0.8578	1.13215	0.70613			407	1648.51	1642.08	1678.13	1609.47	1629.35
408	11.4008	11.2757	11.3298	11.3536	11.3291			408	1.04968	0.85718	1.04609	1.01935	0.81993			408	1638.62	1634.01	1670.61	1603.69	1622.4
409	11.0152	10.8779	10.9537	10.9723	10.9692			409	1.03031	0.90328	0.75587	0.68643	0.65619			409	1629.57	1622.53	1662.41	1595.18	1616.86
410	10.6306	10.5034	10.5703	10.5801	10.598			410	0.82087	0.87996	0.81587	0.92031	0.73731			410	1617.97	1611.85	1650.45	1582.48	1607.13
