# Supplementary material for: Investigating the effect of butanol isomers on combustion and emissions in port injection dual fuel diesel engines: an experimental study
Source: PLoS One. 2025 Jun 18;20(6):e0326197. doi: 10.1371/journal.pone.0326197 (PMC12176238; doi:10.1371/journal.pone.0326197)
Supplement: S2 — (XLSX) [file pone.0326197.s002.xlsx]

## Sheet: Combustion and Emissions
				Rp=0.30
					ID	CD	RI	BTE(%)
				Diesel	18.57	37.79	2.25303	26.7993
				n-butanol	19.03	34.75	3.1689	27.2179
				Iso-butanol	19.77	32.83	3.57524	27.6465
				Sec-butanol	19.73	33.44	3.0764	26.9749
				Tert-butanol	19.59	33.71	2.70382	23.3748
				Emissions
					CO	HC	Nox	Smoke opacity
				Diesel	0.069	7	440	17.2
				n-butanol	0.204	239	495	6
				Iso-butanol	0.17	227	468	3.8
				Sec-butanol	0.178	242	460	4.8
				Tert-butanol	0.18	245	454	4.5
